# Supplementary material for: Multivitamin and Mineral Supplementation Containing Phytonutrients Scavenges Reactive Oxygen Species in Healthy Subjects: A Randomized, Double-Blinded, Placebo-Controlled Trial
Source: Nutrients. 2019 Jan 5;11(1):101. doi: 10.3390/nu11010101 (PMC6356358; doi:10.3390/nu11010101)
Supplement: Supplementary file 1 [file nutrients-11-00101-s001.zip]

Archive with 2 entries (2 files):
- Supplementary Figure.pptx
- Supplementary table.docx
